# Supplementary material for: Metagenomic Study on Chinese Homemade Paocai: The Effects of Raw Materials and Fermentation Periods on the Microbial Ecology and Volatile Components
Source: Foods. 2021 Dec 28;11(1):62. doi: 10.3390/foods11010062 (PMC8750508; doi:10.3390/foods11010062)
Supplement: Supplementary file 1 [file foods-11-00062-s001.zip]

Archive with 1 entries (1 files):
- foods-1473488-supplementary.pdf
